# Supplementary material for: Skin Care Product Rich in Antioxidants and Anti-Inflammatory Natural Compounds Reduces Itching and Inflammation in the Skin of Atopic Dermatitis Patients
Source: Antioxidants (Basel). 2022 May 28;11(6):1071. doi: 10.3390/antiox11061071 (PMC9219975; doi:10.3390/antiox11061071)
Supplement: Supplementary file 1 [file antioxidants-11-01071-s001.zip]

Archive with 1 entries (1 files):
- antioxidants-1694871-supplementary.pdf
